# Supplementary material for: Factors Associated with COVID-19 Vaccination Promptness after Eligibility in a North Carolina Longitudinal Cohort Study
Source: Vaccines (Basel). 2023 Oct 26;11(11):1639. doi: 10.3390/vaccines11111639 (PMC10674190; doi:10.3390/vaccines11111639)
Supplement: Supplementary file 1 [file vaccines-11-01639-s001.zip]

Archive with 1 entries (1 files):
- vaccines-2645542-supplementary.pdf
